# Supplementary material for: Diterpenoids Isolated from Podocarpus macrophyllus Inhibited the Inflammatory Mediators in LPS-Induced HT-29 and RAW 264.7 Cells
Source: Molecules. 2021 Jul 17;26(14):4326. doi: 10.3390/molecules26144326 (PMC8307039; doi:10.3390/molecules26144326)
Supplement: Supplementary file 1 [file molecules-26-04326-s001.zip]

Archive with 1 entries (1 files):
- molecules-1275205-supplementary.pdf
